# Supplementary material for: Are religious patients less afraid of surgery? A cross-sectional study on the relationship between dimensions of religiousness and surgical fear
Source: PLoS One. 2023 Jul 13;18(7):e0287451. doi: 10.1371/journal.pone.0287451 (PMC10343077; doi:10.1371/journal.pone.0287451)
Supplement: S1 Table — (XLSX) [file pone.0287451.s001.xlsx]

## Sheet: Original table
																		SFQ	SFQ	SFQ	SFQ	SFQ	SFQ	SFQ	SFQ	DUREL	DUREL	DUREL	DUREL	DUREL		SFQ	DUREL	DUREL
Book number	Date (0= not specified)	Informed consent	Initials (0= not specified)	Participant number	Year of birth (0= not specified)	Sex (0= not specified, 1=male, 2= female)	Diagnosis (0= not specified)	Marital status (0=not specified, 1= single, 2=married, 3=divorced, 4= widowed)	Occupation (0= not specified)	Type of residence (0= not specified, 1=flat, 2=house, 3= senior residence, 4=rented flat, 5=other)	Educational level (0= not specified, 1=elementary, 2=high school, 3=intermediate, 4= university)	Employment state (0= not specified, 1=full-time, 2= part-time, 3= freelancing, 4= other)	Income level (0= not specified, 1=less than 5000 Croatian kuna, 2= 5000-7500 Croatian kuna, 3= 7500-10000 Croatian kuna, 4=more than 10000 Croatian kuna)	Smoking (number of cigarettes/time span)	Alcohol (0= not specified, 1= never, 2= occasionally, 3= regularly, 4= daily)	Medication (0= not specified)	Need (0=no, 1=yes)	1	2	3	4	5	6	7	8	1	2	3	4	5		total	total	IR
1	2021-06-29	yes	ZBM	1296	1964	1	0	2	0	1	1	1	1	0	1	0	0	5	6	6	7	7	6	6	6	3	1	4	4	4		49	16	8
2	2021-06-29	yes	ML	2296	1986	2	hernia	2	accountant	2	4	2	1	0	1	0	0	9	9	7	7	5	3	3	8	5	4	3	3	4		51	19	7
3	0	yes	VM	3296	1961	2	cholecystectomy	2	electrical technician	2	2	1	2	0	1	0	0	3	3	8	5	0	0	0	0	2	1	3	2	3		19	11	5
4	0	yes	MD	4296	1973	1	cholecystectomy	2	electrical technician	2	2	1	4	0	2	0	0	4	4	3	4	3	2	4	3	2	1	3	3	4		27	13	7
5	0	yes	MB	5296	1952	1	hernia	2	0	2	2	4	1	0	1	0	0	10	0	5	0	10	10	10	10	1	1	3	5	2		55	12	7
6	0	yes	RK	6286	1951	2	cholecystectomy	4	0	1	2	4	1	0	1	0	0	1	1	3	3	3	3	3	5	3	5	5	3	5		22	21	8
7	2021-06-30	yes	TK	7306	1997	2	cholecystectomy	2	unemployed	2	2	4	1	0	1	0	0	5	5	2	5	0	0	0	0	2	3	4	3	4		17	16	7
8	2021-06-28	yes	0	8286	1977	2	0	2	0	2	2	2	2	0	2	0	0	9	10	6	6	9	9	1	9	4	2	4	3	4		59	17	7
9	2021-06-28	yes	BH	9286	1960	2	hernia	2	pensioner	2	2	4	1	0	1	0	0	2	2	5	7	6	4	4	7	3	1	2	2	2		37	10	4
10	2021-06-28	yes	MM	10286	1984	1	hernia	2	driving instructor	2	2	1	3	0	2	0	0	5	9	2	2	0	0	0	0	2	1	3	3	2		18	11	5
11	0	yes	DJ	1287	1974	1	0	2	electrical technician	2	2	1	2	20/day	2	0	0	0	0	0	0	0	0	0	0	3	1	1	3	2		0	10	5
12	0	yes	VS	1358	1979	2	bariatrics	2	maid	2	2	1	1	5/day	2	0	1	10	10	0	0	3	3	0	3	1	4	4	3	3		29	15	6
13	2021-07-07	yes	IK	7713	1984	2	bariatrics	2	administrator	1	2	1	2	0	1	0	0	10	7	5	8	5	8	8	10	1	1	5	4	4		61	15	8
14	2021-07-07	yes	DŠ	7714	1966	1	hernia	2	toolmaker	2	2	1	2	0	1	0	0	5	5	5	5	1	1	1	1	2	1	1	1	2		24	7	3
15	2021-07-06	yes	IZ	6715	1963	1	cholecystectomy	1	tailor	2	2	1	1	0	2	0	0	6	6	4	5	2	2	1	3	3	1	3	3	3		29	13	6
16	2021-07-06	yes	AD	6716	1975	1	cholecystectomy	2	editor	1	3	4	4	0	2	0	0	1	1	1	0	3	4	3	4	1	1	1	1	1		17	5	2
17	2021-07-06	yes	PI	6717	1955	1	hernia	4	0	2	2	4	2	0	0	Helex	0	5	7	3	1	0	0	0	0	2	5	3	2	2		16	14	4
18	0	yes	MG	6718	0	2	0	4	0	1	0	4	0	0	0	0	0	4	4	4	4	5	4	4	4	1	1	3	1	1		33	7	2
19	2021-07-07	yes	0	6719	1958	1	hernia	2	0	2	2	1	2	0	2	0	0	0	0	2	0	0	0	0	2	2	1	2	2	2		4	9	4
20	2021-07-07	yes	0	7720	1961	1	0	3	driver	2	2	1	2	0	1	0	0	0	0	0	0	0	0	0	0	3	2	3	4	4		0	16	8
21	0	yes	ZMD	7721	1977	1	hernia	1	IT service	2	2	1	3	0	2	0	0	1	1	2	3	3	1	2	5	1	1	1	1	1		18	5	2
22	2021-07-05	yes	PB	5722	1986	2	cholecystectomy	2	kinesiologist	1	4	1	1	0	2	0	0	7	7	9	7	7	5	3	8	3	5	4	4	4		53	20	8
23	2021-07-01	yes	RJ	1723	1959	2	cholecystectomy	2	0	2	2	1	2	0	1	0	0	4	6	5	8	1	1	0	2	2	4	3	3	3		27	15	6
24	2021-07-01	yes	AO	1724	1937	1	0	2	mason	1	1	1	1	0	1	0	1	0	0	0	0	0	0	0	0	6	3	4	5	5		0	23	10
25	2021-06-28	yes	IM	28625	1969	1	0	3	machine maintenance	2	2	1	2	20/day	1	0	0	0	0	0	0	0	0	0	0	3	5	3	4	3		0	18	7
26	2021-06-28	yes	0	28626	1987	2	0	0	procurement specialist	2	2	1	3	0	1	0	0	5	9	5	5	10	7	2	3	3	2	4	4	4		46	17	8
27	2021-07-08	yes	JV	2827	1940	1	colon	2	carpenter	2	2	1	0	0	2	0	0	5	5	5	5	5	5	5	5	3	1	2	2	1		40	9	3
28	2021-07-08	yes	NJ	2807	1996	1	hernia	2	tester	1	2	1	2	0	2	normabel	0	6	6	2	0	2	0	0	2	3	1	3	2	2		18	11	4
29	2021-07-08	yes	DO	2908	1962	1	0	2	0	2	4	1	2	30/day	2	0	0	2	2	4	4	2	2	4	2	2	1	2	1	2		22	8	3
30	2021-07-08	yes	LI	3008	1952	1	hernia	4	electrician	1	2	4	1	40/day	2	0	0	5	5	5	5	3	3	3	3	3	1	2	2	2		32	10	4
31	2021-07-21	yes	HB	3121	1960	1	hernia	2	operative analyst	2	2	1	3	0	1	0	0	5	5	2	2	0	0	0	0	2	1	2	2	2		14	9	4
32	0	yes	0	3221	1964	2	cholecystectomy	0	directors assistant	0	2	1	0	7-10/day	1	0	0	1	1	3	1	0	0	0	0	1	2	4	2	2		6	11	4
33	2021-07-20	yes	DK	3320	1965	2	hernia and cholecystectomy	2	educator	1	4	1	0	0	1	0	0	4	3	3	4	3	3	3	2	3	5	4	4	4		25	20	8
34	2021-07-20	yes	VŠ	3420	1963	0	0	0	0	2	2	1	0	10/dan	2	0	0	4	9	4	1	7	3	3	6	3	5	4	4	5		37	21	9
35	2021-06-13	yes	HV	3513	1949	0	0	4	pensioner	3	0	0	0	0	0	0	0	3	5	3	0	0	0	0	3	3	3	2	3	3		14	14	6
36	2021-07-13	yes	0	3613	1956	2	0	2	pensioner	1	1	0	0	0	1	0	0	8	6	3	3	2	2	2	10	3	1	2	3	3		36	12	6
37	2021-07-13	yes	AB	3713	1960	1	hernia	1	0	2	2	2	1	0	0	0	1	6	6	6	6	6	6	6	5	5	5	0	4	4		47	19	8
38	2021-07-13	yes	MZ	3813	1946	1	0	2	pensioner	2	1	0	1	0	1	helex	0	6	0	4	2	0	0	0	0	2	5	4	4	4		12	19	8
39	0	yes	VF	3900	1970	2	polyps	2	economist	2	2	1	3	0	1	0	0	5	8	8	8	0	0	0	3	4	4	4	4	4		32	20	8
40	0	yes	AK	4000	1942	0	0	4	0	3	2	4	1	0	1	0	0	2	1	5	2	0	0	3	5	4	5	4	4	4		18	21	8
41	2021-07-29	yes	MM	4129	1978	2	cholecystectomy	2	worker	1	1	1	1	0	1	0	0	2	3	5	0	1	0	0	0	1	1	1	2	2		11	7	4
42	0	yes	JP	4200	1953	1	fistula and hemorrhoids	2	0	2	2	4	1	0	2	0	0	2	1	3	2	1	0	1	1	6	6	5	5	5		11	27	10
43	2021-07-02	yes	0	4302	0	0	0	2	0	2	2	2	0	20/day	1	0	0	0	0	0	0	5	3	1	3	2	5	4	2	4		12	17	6
44	0	yes	0	4400	0	1	0	2	0	2	1	1	1	0	2	0	0	5	5	6	3	0	0	1	1	3	0	0	0	5		21	11	5
45	0	yes	DK	4500	1966	1	0	2	mag. Ing. Traffic	2	4	1	4	0	1	0	0	1	1	1	1	1	1	1	1	2	1	1	1	1		8	6	2
46	0	yes	0	4600	1950	1	0	2	0	2	2	2	0	0	2	0	0	0	10	0	10	10	0	10	10	3	3	1	3	3		50	13	6
47	2021-08-02	yes	SB	4702	1955	1	polyps	2	sss technician	2	2	0	1	0	1	0	0	7	7	6	5	5	0	1	2	3	1	1	2	3		33	10	5
48	0	yes	0	4800	1956	1	hernia	2	0	1	2	1	2	0	1	0	0	3	3	0	0	2	0	0	2	3	2	4	3	4		10	16	7
49	2021-08-02	yes	BJ	4902	1950	1	0	2	0	2	2	4	2	0	1	0	0	0	0	0	0	0	0	0	0	3	2	3	3	3		0	14	6
50	2021-08-16	yes	MF	5016	1992	1	pilonidal cyst	1	0	2	2	4	1	10/day	2	0	0	4	0	4	0	0	0	0	7	2	4	5	4	4		15	19	8
51	2021-08-19	yes	FB	5119	1950	1	cholecystectomy	2	pensioner	2	2	0	1	0	1	0	0	10	10	10	10	10	5	5	10	3	5	4	4	4		70	20	8
52	0	yes	BS	5200	1951	2	cholecystectomy	4	pensioner	2	1	4	2	0	1	0	0	7	0	5	5	5	5	5	5	3	1	4	4	3		37	15	7
53	0	yes	JP	5300	1964	1	hemorrhoids	2	0	1	2	1	2	0	1	0	0	3	3	1	1	1	0	0	0	3	2	3	3	4		9	15	7
54	0	yes	MK	5400	1990	1	hernia	1	commercialist	1	3	1	2	0	2	0	0	3	3	2	2	0	2	1	1	2	1	1	1	1		14	6	2
55	2021-08-18	yes	DL	5518	1968	1	hernia	2	merchant	2	2	2	1	20/day	2	0	0	0	0	0	0	0	0	0	0	5	5	5	5	5		0	25	10
56	2021-08-18	yes	FS	5618	1976	2	0	2	merchant	2	2	1	2	0	1	0	0	2	0	2	2	1	0	0	0	2	1	3	5	4		7	15	9
57	2021-08-17	yes	0	5717	1955	1	hernia	2	0	3	3	2	3	0	1	0	1	8	8	8	8	8	8	8	8	6	6	5	5	5		64	27	10
58	0	yes	AJ	5800	1981	2	ileocolic resection	2	0	2	3	1	3	0	1	0	0	7	7	7	7	6	6	6	5	5	5	5	5	5		51	25	10
59	0	yes	TS	5900	1969	1	hernia	2	locksmith	2	2	1	2	0	2	0	0	2	2	2	1	2	2	2	5	3	1	2	2	2		18	10	4
60	0	yes	0	6000	0	1	0	3	teacher	3	3	4	1	0	1	0	0	0	0	0	0	0	1	1	2	1	1	2	2	3		4	9	5
61	2021-08-16	yes	0	6116	1977	2	cholecystectomy	2	police	1	3	1	3	20/day	2	0	0	4	6	5	6	4	2	2	3	2	1	3	2	2		32	10	4
62	0	yes	DG	6200	1958	1	hernia	0	unemployed	2	2	4	1	5-10/day	2	0	0	2	2	0	0	0	0	0	0	2	2	2	2	4		4	12	6
63	2021-08-11	yes	KS	6311	1948	2	cholecystectomy	2	pensioner	2	2	0	1	0	1	0	0	8	8	8	10	6	6	1	1	1	1	1	1	1		48	5	2
64	2021-08-12	yes	0	6412	1950	0	0	1	0	1	2	0	2	0	1	0	1	5	8	5	7	6	3	3	2	5	6	5	5	5		39	26	10
65	0	yes	DR	6500	1948	1	colon tumor	2	0	2	2	4	1	0	2	0	0	5	10	7	7	7	5	7	7	2	1	3	3	3		55	12	6
66	0	yes	LJS	6600	1947	2	jejun tumor	2	pensioner	2	1	4	1	20/day	2	0	0	4	5	5	5	7	8	8	8	3	1	3	3	2		50	12	5
67	2021-08-11	yes	BU	6711	1973	1	cholecystectomy	2	0	1	4	1	4	0	1	0	0	2	0	2	1	1	1	1	2	3	4	2	2	2		10	13	4
68	2021-08-11	yes	TK	6811	1990	2	cholecystectomy	2	fair expert	1	0	1	3	0	2	0	0	3	3	2	2	0	0	0	0	4	5	5	5	4		10	23	9
69	2021-08-15	yes	BK	6915	1959	1	cholecystectomy	2	0	1	2	4	2	0	2	0	0	3	3	3	3	0	3	3	3	2	1	3	3	3		21	12	6
70	2021-08-15	yes	BR	7015	1949	1	hernia	2	pensioner	2	4	4	1	0	2	0	0	4	6	5	1	0	0	0	4	3	1	2	2	2		20	10	4
71	0	yes	DK	7100	1973	2	0	2	merchant	2	2	1	1	0	1	0	1	4	3	2	2	3	3	2	2	5	5	5	5	5		21	25	10
72	0	yes	0	7200	1994	2	0	2	0	2	2	4	1	0	1	0	0	5	6	7	4	10	5	7	10	4	3	5	4	4		54	20	8
73	0	yes	ZK	7300	1947	1	hernia	2	0	2	2	0	0	0	2	0	0	5	0	2	0	0	1	0	0	3	1	2	2	2		8	10	4
74	2021-08-09	yes	NH	7409	1960	1	cholecystectomy	2	0	1	4	1	4	0	2	0	0	5	3	5	5	3	5	3	5	3	2	3	3	4		34	15	7
75	2021-08-23	yes	DB	7523	1962	1	cholecystectomy	2	professor	1	4	1	4	0	2	0	0	2	2	4	4	2	2	2	2	2	1	1	1	1		20	6	2
76	2021-08-23	yes	IM	7623	1979	1	hernia	1	technical aid	1	2	1	1	0	2	0	0	2	2	2	2	2	2	2	2	2	1	3	3	3		16	12	6
77	2021-08-23	yes	AHO	7723	1972	2	cholecystectomy	2	grafic designer	1	4	1	3	0	2	0	0	3	5	1	3	3	0	0	0	4	4	5	4	4		15	21	8
78	2021-08-23	yes	DAČ	7823	1989	1	hernia	2	fitness trainer	4	3	1	3	0	2	0	0	0	0	0	0	0	0	0	0	6	4	5	5	5		0	25	10
79	2021-08-23	yes	KK	7923	1975	1	cholecystectomy	2	transport ingenieur	0	4	1	4	0	4	0	0	6	7	1	1	2	2	1	1	2	1	1	1	1		21	6	2
80	0	yes	GJ	8000	1964	1	hernia	2	0	1	2	1	1	0	3	0	1	3	3	3	3	0	0	0	0	5	5	5	5	3		12	23	8
81	0	yes	IR	8100	1968	2	cholecystectomy	2	0	3	3	1	2	0	1	0	0	9	9	7	7	2	2	1	2	1	1	2	1	2		39	7	3
82	0	yes	SE	8200	1951	2	hernia	2	0	2	2	4	1	0	1	0	0	7	7	0	6	7	8	5	6	1	1	3	2	3		46	10	5
83	2021-08-24	yes	LM	8324	1970	2	cholecystectomy	3	economist	1	3	1	4	10/day	2	0	0	7	8	7	5	5	5	2	3	3	1	3	4	3		42	14	7
84	2021-08-24	yes	0	8424	1986	2	cholecystectomy	1	telecommunication	4	2	1	4	0	1	elicea	0	1	1	2	3	0	0	0	0	1	1	1	1	1		7	5	2
85	2021-08-24	yes	0	8524	0	2	cholecystectomy	2	0	2	3	4	1	0	1	0	0	0	0	0	0	0	0	0	0	3	1	4	3	5		0	16	8
86	2021-08-25	yes	DJ	8625	1983	1	cholecystitis	1	test manager	1	4	1	4	20/day	2	0	0	2	3	1	4	2	1	1	4	1	1	1	1	1		18	5	2
87	2021-08-25	yes	MI	8725	1957	1	cholecystectomy	2	0	2	2	1	2	0	2	0	0	1	1	1	1	3	2	0	1	3	1	2	4	4		10	14	8
88	2021-08-25	yes	0	8825	0	0	0	0	0	0	0	0	0	0	0	0	0	5	0	10	0	0	0	5	0	5	4	0	0	5		20	16	5
89	2021-08-25	yes	DN	8925	1976	1	cholecystectomy	1	driver	1	2	2	2	20/day	1	0	0	8	8	10	5	3	5	5	7	3	1	3	2	2		51	11	4
90	2021-08-28	yes	MŠ	9028	1949	1	hernia	2	chemical engineer	2	3	4	2	0	2	0	1	3	3	3	3	0	0	0	0	3	5	5	5	5		12	23	10
91	2021-08-29	yes	BK	9129	1949	1	perianal fistula	2	economist	2	3	4	2	0	2	0	0	5	5	5	0	5	5	0	0	2	1	5	5	5		25	18	10
92	0	yes	0	9200	0	2	0	0	0	1	2	0	1	0	1	0	0	0	0	2	2	3	4	5	2	1	1	1	1	1		18	5	2
93	0	yes	0	9300	1980	1	hernia	2	warehouse worker	1	4	1	2	20/day	2	0	0	1	1	2	1	1	0	0	0	1	1	1	1	1		6	5	2
94	2021-08-26	yes	0	9426	1953	1	cholecystectomy	0	service	2	2	0	1	0	1	0	0	6	6	5	0	0	0	0	0	2	1	4	1	1		17	9	2
95	2021-09-02	yes	KK	9502	1990	1	hernia	2	police	2	2	1	2	15/day	2	0	0	5	6	3	4	1	2	1	1	2	1	4	3	3		23	13	6
96	2021-09-02	yes	SN	9602	1964	1	hernia	3	teacher	2	3	1	2	0	2	0	0	7	6	8	6	3	4	4	5	3	2	4	3	3		43	15	6
97	2021-09-02	yes	DM	9702	1981	1	ingvinal hernia	1	technology engineer	2	3	1	4	0	2	0	0	5	5	4	2	5	7	1	1	2	1	1	1	1		30	6	2
98	2021-09-02	yes	ZH	9802	1961	2	cholecystectomy	2	education teacher	2	4	1	3	0	1	0	1	8	10	2	1	0	2	0	0	4	2	4	4	4		23	18	8
99	2021-09-13	yes	GM	9913	1971	2	cholecystectomy	2	technician	1	2	1	3	0	1	0	0	3	3	2	2	0	0	0	0	2	1	1	1	1		10	6	2
100	2021-09-13	yes	0	1013	0	2	0	2	machine manager	2	2	1	1	0	1	0	0	0	0	0	0	0	0	0	0	3	1	4	4	4		0	16	8
101	0	yes	0	1010	1960	1	hernia	0	0	4	4	1	4	0	1	0	0	0	0	1	0	1	1	0	1	1	1	1	1	1		4	5	2
102	2021-09-13	yes	0	2130	2000	1	0	1	machine operator	2	2	2	3	0	2	0	0	1	1	1	1	1	1	1	1	4	5	4	4	4		8	21	8
103	2021-09-13	yes	0	3013	1952	0	hernia	2	0	2	1	0	1	0	1	0	0	5	5	5	5	5	5	5	9	4	1	3	3	3		44	14	6
104	2021-09-13	yes	VK	4013	1981	1	0	1	0	1	4	4	1	6/day	2	kvetiapin, prazine, arisppa	0	6	8	3	0	0	1	1	1	1	1	2	1	1		20	6	2
105	0	yes	MM	5000	1996	2	cholecystectomy	1	student	2	3	4	1	0	1	0	0	4	5	0	0	0	0	0	2	1	1	1	1	1		11	5	2
106	2021-10-05	yes	0	6005	1956	2	cholecystectomy	0	0	1	2	4	1	0	1	0	0	3	3	1	0	0	0	0	0	5	5	4	4	4		7	22	8
107	0	yes	BS	7000	1965	1	hernia	2	police	2	2	1	3	0	2	0	0	1	1	1	1	0	0	0	1	4	1	5	5	4		5	19	9
108	2021-10-04	yes	MM	8004	1948	1	colon tumor	2	pensioner	2	2	4	1	0	2	0	1	5	0	10	10	10	10	10	10	5	5	5	5	5		65	25	10
109	2021-10-04	yes	IPB	9004	1980	2	hemorrhoids	3	building engineer	1	3	4	1	15/day	1	0	0	7	5	8	2	1	1	0	2	1	3	2	1	1		26	8	2
110	2021-10-04	yes	MA	1104	1984	1	hernia	2	telecommunication	2	2	1	2	20/day	2	0	0	5	5	0	0	0	0	0	0	2	1	2	2	2		10	9	4
111	0	yes	BŽ	1100	1958	1	hernia	0	electrical technician	1	2	1	1	25/day	1	0	0	2	8	0	1	0	1	0	0	3	1	1	3	4		12	12	7
112	2021-10-04	yes	JP	1204	0	2	cholecystectomy	1	librarian	1	4	1	2	0	1	0	0	7	7	5	5	5	3	3	3	1	1	2	2	2		38	8	4
113	2021-09-30	yes	MB	1330	1954	1	cholecystectomy	2	0	2	2	4	2	0	1	0	0	3	3	5	0	0	0	0	0	3	2	3	3	3		11	14	6
114	2021-09-30	yes	MB	1430	1997	2	hernia	1	0	5	3	1	2	0	2	0	0	8	5	0	0	0	0	5	6	5	5	5	3	5		24	23	8
115	2021-09-30	yes	0	1530	1956	1	hernia	3	technician	1	0	0	2	0	2	0	0	1	1	3	2	0	0	1	1	4	2	0	4	4		9	15	8
116	2021-09-13	yes	MP	1613	1963	2	cholecystectomy	3	correspondent	2	2	4	1	20/day	1	0	0	3	4	6	1	0	0	0	0	3	2	4	4	4		14	17	8
117	2021-09-29	yes	AŠ	1729	1981	2	cholecystectomy	2	nurse	2	3	1	3	1/day	2	normabel	0	10	10	0	3	0	9	0	0	3	1	3	3	3		32	13	6
118	2021-09-29	yes	ZS	1829	1971	2	cholecystectomy	2	sales	2	2	1	2	20/day	2	elicea	1	10	10	10	10	10	5	5	5	5	5	4	4	4		65	22	8
119	2021-09-27	yes	0	1927	1979	1	hernia	2	sales	1	2	1	2	0	2	0	0	2	4	1	1	2	1	1	1	3	4	5	3	3		13	18	6
120	2021-09-27	yes	MD	2027	1964	1	0	2	0	1	2	1	4	20/day	2	0	0	0	0	0	0	0	0	0	0	3	1	1	1	2		0	8	3
121	2021-09-27	yes	0	2127	1954	1	cholecystectomy	2	mechanical engineer	2	3	1	1	0	2	0	0	1	0	2	0	0	0	0	0	3	2	4	4	5		3	18	9
122	2021-09-29	yes	FC	2229	1950	1	cholecystectomy	2	0	1	4	4	2	0	1	0	0	1	1	2	1	0	1	1	1	2	1	1	1	2		8	7	3
123	2021-09-29	yes	IT	2329	1955	1	cholecystectomy	2	pensioner	2	2	4	1	0	2	0	0	4	7	1	1	3	3	1	1	3	1	4	5	5		21	18	10
124	0	yes	0	2400	0	1	appendicitis	2	0	2	4	1	4	15/day	2	0	0	5	3	1	0	0	3	0	0	2	1	3	3	3		12	12	6
125	2021-09-23	yes	PE	2523	1980	1	urasla dlaka na trtici	2	economist	1	3	1	4	10-20/day	2	0	0	1	0	3	3	1	0	0	1	2	1	3	3	1		9	10	4
126	2021-09-27	yes	SS	2627	1970	2	hernia	2	chemical engineer	1	4	1	4	0	1	0	0	1	5	1	1	0	0	0	0	5	5	4	4	4		8	22	8
127	0	yes	AB	2700	1953	2	cholecystectomy	4	0	1	2	0	1	0	1	0	1	10	10	5	10	8	8	9	9	5	6	4	4	4		69	23	8
128	2021-09-23	yes	IB	2823	1941	1	hernia	2	electrical engineer	1	4	0	4	0	1	0	1	2	5	2	0	5	2	0	0	5	3	3	3	3		16	17	6
129	2021-09-23	yes	VB	2923	1948	1	hernia	2	pensioner	1	2	0	1	0	2	sanval	0	4	4	2	3	0	0	0	0	3	5	5	4	4		13	21	8
130	0	yes	PŽ	3000	1993	1	hernia	1	technician	1	2	1	2	20/day	2	0	0	2	1	2	3	1	1	1	0	2	1	3	2	2		11	10	4
131	2021-09-23	yes	0	3123	1979	1	cholecystectomy	1	pensioner	2	2	4	1	20/day	2	0	0	0	0	0	0	0	0	0	0	1	1	2	2	2		0	8	4
132	2021-09-23	yes	FT	3223	1970	1	cholecystectomy	0	merchant	2	2	0	1	0	2	olandix,tritico	1	3	3	2	2	2	2	0	0	5	5	4	4	5		14	23	9
133	2021-09-23	yes	0	3323	1989	1	hernia	2	0	2	2	2	3	20/day	2	0	1	3	5	1	1	0	0	0	2	3	1	3	4	3		12	14	7
134	2021-09-23	yes	IB	3423	1997	1	pilonidal cyst	1	army	1	4	1	4	10/week	2	0	0	0	0	0	0	0	0	0	5	1	1	1	1	1		5	5	2
135	0	yes	0	3500	1950	0	0	2	maid	3	1	0	1	0	0	0	0	0	0	0	0	0	0	0	0	4	3	5	4	2		0	18	6
136	0	yes	0	3600	1966	1	fistula	1	welder	2	2	1	2	20/day	2	0	0	0	0	0	0	0	0	0	0	2	1	2	2	1		0	8	3
137	2021-10-07	yes	DS	3707	1966	1	hernia	2	engineer	1	3	1	3	0	2	0	0	1	1	1	1	0	1	0	0	5	5	3	4	4		5	21	8
138	2021-10-07	yes	ID	3807	1968	0	cholecystectomy	2	bank	1	4	1	1	0	1	leponex, litij karbonat	0	9	10	7	9	8	7	8	8	4	3	5	5	5		66	22	10
139	2021-10-07	yes	SH	3907	1981	2	cholecystectomy	1	economist	1	3	1	4	0	1	0	0	3	3	4	4	4	4	3	3	3	4	5	4	4		28	20	8
140	0	yes	0	4000	1956	2	hemorrhoids	2	pensioner	1	3	4	1	0	2	0	0	7	7	5	5	3	4	2	2	3	1	2	2	2		35	10	4
141	0	yes	DN	4100	1972	1	cholecystectomy	2	0	1	2	1	1	0	1	0	1	10	10	10	7	3	6	3	3	3	4	5	5	5		52	22	10
142	2021-10-05	yes	TB	4205	1949	1	hernia	2	pensioner	1	2	0	1	10/day	2	0	0	2	2	0	0	0	0	0	0	3	3	2	3	5		4	16	8
143	2021-10-07	yes	DŠ	4307	1969	1	cholecystectomy	2	electrical engineer	1	4	1	4	10-20/day	1	0	0	4	1	5	0	2	2	1	1	3	1	4	4	4		16	16	8
144	0	yes	PJ	4400	1960	1	hernia	2	0	2	1	0	1	0	2	oksazepam, mirzaten	0	5	0	10	0	1	0	2	10	3	1	4	4	4		28	16	8
145	2021-10-08	yes	ZM	4508	1961	1	cholecystectomy	2	unemployed	1	2	4	1	0	2	0	0	5	4	4	4	3	4	3	3	5	2	4	4	4		30	19	8
146	2021-10-11	yes	IJ	4611	1952	2	hernia	2	pensioner	2	2	0	1	0	1	xanax, brintellix	1	9	9	5	5	8	6	4	3	3	2	5	4	5		49	19	9
147	0	yes	0	4700	1955	2	0	1	teacher	2	3	4	2	0	1	0	0	5	5	5	5	2	2	1	1	2	1	3	0	4		26	11	4
148	2021-10-11	yes	MR	4811	1948	1	0	2	pensioner	1	0	0	0	0	1	0	0	5	5	5	5	5	5	5	5	1	1	2	2	1		40	7	3
149	0	yes	MD	4900	1981	1	cholecystectomy	3	tv host	2	2	1	4	20/day	2	0	0	2	2	3	2	6	4	3	6	2	2	4	3	4		28	15	7
150	2021-10-12	yes	TS	5012	1975	2	0	3	nurse	1	2	1	1	0	1	0	0	5	5	10	5	8	8	8	8	2	2	4	5	5		57	18	10
151	0	yes	0	5100	0	2	0	4	merchant	1	2	4	1	0	1	0	1	3	3	2	2	0	0	0	0	5	5	5	5	5		10	25	10
152	0	yes	0	5200	1965	2	cholecystectomy	2	maid	2	2	1	1	0	2	xanax	0	5	3	4	3	3	3	3	5	3	2	3	3	4		29	15	7
153	2021-10-12	yes	RA	5312	1967	1	cholecystectomy	2	protector	2	3	1	1	0	2	0	0	3	3	3	3	3	3	0	0	1	1	1	1	1		18	5	2
154	2021-10-12	yes	TM	5412	1985	1	anal fistula	2	entrepreneur	2	4	1	3	0	2	0	1	2	0	8	0	8	7	7	3	5	4	5	5	4		35	23	9
155	2021-10-14	yes	TL	5514	1967	1	cholecystectomy	2	sales	2	2	1	1	0	1	0	0	7	7	7	7	2	1	0	0	3	3	4	0	5		31	16	5
156	2021-10-14	yes	0	5614	1973	1	hemorrhoids	1	worker	5	1	4	0	0	1	0	0	3	3	4	3	3	3	3	3	1	1	2	2	1		25	7	3
157	2021-10-14	yes	IB	5714	1964	1	cholecystectomy	2	0	2	2	1	1	20/day	1	0	0	5	5	7	7	3	3	3	3	3	1	3	3	2		36	12	5
158	0	yes	LP	5800	1996	1	hernia	1	0	1	3	1	2	0	2	0	0	0	0	0	0	0	0	0	0	1	1	1	1	1		0	5	2
159	2021-10-14	yes	0	5914	1994	1	hernia	1	hotelier	2	2	2	1	0	1	0	0	6	7	1	2	0	1	0	5	3	2	5	4	4		22	18	8
160	2021-10-14	yes	ŽR	6014	1966	1	hernia	2	0	1	2	1	2	10/15 day	2	0	0	0	2	2	2	0	0	0	0	2	1	1	1	1		6	6	2
161	0	yes	0	6100	1974	1	cholecystectomy	1	graphic designer	1	3	1	2	0	1	0	0	5	5	3	5	4	3	3	2	1	1	1	1	1		30	5	2
162	2021-10-18	yes	0	6218	1954	0	hernia	2	0	2	2	4	0	0	2	0	0	4	4	4	5	4	4	5	4	4	0	1	5	1		34	12	6
163	2021-10-18	yes	0	6318	1958	1	0	2	0	2	2	1	3	0	2	0	0	5	6	5	5	2	3	2	3	5	1	5	5	5		31	21	10
164	0	yes	0	6400	0	1	hernia	2	0	1	2	4	1	0	1	0	0	0	0	0	0	0	0	1	2	3	1	3	3	3		3	13	6
165	2021-10-20	yes	DV	201021	1973	2	0	3	0	1	2	1	1	20/day	1	normabel	0	2	2	1	0	0	0	0	2	1	1	2	1	4		7	9	5
166	2021-10-12	yes	MV	121021	1978	1	hernia	1	director	1	4	1	4	0	2	0	0	0	0	0	0	0	0	0	2	1	1	1	1	1		2	5	2
167	2021-09-20	yes	ZG	200921	1940	1	0	1	0	2	2	4	2	0	1	0	0	0	0	0	1	0	0	0	0	3	1	3	2	3		1	12	5
168	0	yes	IM	231021	1941	1	0	2	0	1	2	0	1	0	2	0	0	0	0	0	0	0	0	0	0	4	2	4	4	4		0	18	8
169	0	yes	KZ	1204587	1966	1	0	2	dental assistant	1	2	1	3	0	2	0	0	0	0	0	0	0	0	0	1	2	1	1	2	1		1	7	3
170	2021-10-20	yes	JS	2010121	1957	2	hernia	2	tailor	2	2	4	1	0	1	0	0	5	8	8	8	5	3	3	3	4	5	5	5	5		43	24	10
171	0	yes	LK	105782	1957	2	cholecystectomy	2	pensioner	2	1	4	1	20/day	1	0	0	1	0	0	0	0	0	0	0	2	1	2	2	3		1	10	5
172	0	yes	0	1720	1941	2	cholecystectomy	4	0	2	4	0	0	0	1	0	0	5	3	5	5	2	2	2	2	0	4	0	0	0		26	8	0
173	0	yes	JO	1730	1972	2	hernia	2	teacher	1	3	1	2	0	2	0	0	5	5	5	5	3	3	3	5	3	5	4	3	3		34	18	6
174	2021-10-21	yes	SD	1742	1952	2	cholecystectomy	4	pensioner	2	2	0	0	0	1	0	0	0	0	0	0	0	0	0	0	4	3	5	5	5		0	22	10
175	2021-10-27	yes	SN	1752	1949	2	hernia	1	merchant	1	2	1	0	0	1	0	0	0	3	3	0	0	0	0	0	2	1	5	5	5		6	18	10
176	2021-10-27	yes	0	1762	1954	0	cholecystectomy	2	pensioner	2	1	0	0	0	1	0	0	0	0	0	0	0	0	0	0	3	2	3	0	5		0	14	5
177	0	yes	MI	1770	0	2	0	3	0	1	2	0	1	0	1	0	0	6	6	6	6	6	6	6	6	4	3	0	0	0		48	10	0
178	2021-10-21	yes	EK	1782	1972	1	cholecystectomy	2	tv host	1	0	1	3	10/week	1	0	1	2	0	2	0	2	1	0	0	5	5	5	5	5		7	25	10

## Sheet: SFQ
	SFQ	SFQ	SFQ	SFQ	SFQ	SFQ	SFQ	SFQ	SFQ	SFQ	SFQ
Book number	1	2	3	4	5	6	7	8	SFQ-s	SFQ-l	total
1	5	6	6	7	7	6	6	6	24	25	49
2	9	9	7	7	5	3	3	8	32	19	51
3	3	3	8	5	0	0	0	0	19	0	19
4	4	4	3	4	3	2	4	3	15	12	27
5	10	0	5	0	10	10	10	10	15	40	55
6	1	1	3	3	3	3	3	5	8	14	22
7	5	5	2	5	0	0	0	0	17	0	17
8	9	10	6	6	9	9	1	9	31	28	59
9	2	2	5	7	6	4	4	7	16	21	37
10	5	9	2	2	0	0	0	0	18	0	18
11	0	0	0	0	0	0	0	0	0	0	0
12	10	10	0	0	3	3	0	3	20	9	29
13	10	7	5	8	5	8	8	10	30	31	61
14	5	5	5	5	1	1	1	1	20	4	24
15	6	6	4	5	2	2	1	3	21	8	29
16	1	1	1	0	3	4	3	4	3	14	17
17	5	7	3	1	0	0	0	0	16	0	16
18	4	4	4	4	5	4	4	4	16	17	33
19	0	0	2	0	0	0	0	2	2	2	4
20	0	0	0	0	0	0	0	0	0	0	0
21	1	1	2	3	3	1	2	5	7	11	18
22	7	7	9	7	7	5	3	8	30	23	53
23	4	6	5	8	1	1	0	2	23	4	27
24	0	0	0	0	0	0	0	0	0	0	0
25	0	0	0	0	0	0	0	0	0	0	0
26	5	9	5	5	10	7	2	3	24	22	46
27	5	5	5	5	5	5	5	5	20	20	40
28	6	6	2	0	2	0	0	2	14	4	18
29	2	2	4	4	2	2	4	2	12	10	22
30	5	5	5	5	3	3	3	3	20	12	32
31	5	5	2	2	0	0	0	0	14	0	14
32	1	1	3	1	0	0	0	0	6	0	6
33	4	3	3	4	3	3	3	2	14	11	25
34	4	9	4	1	7	3	3	6	18	19	37
35	3	5	3	0	0	0	0	3	11	3	14
36	8	6	3	3	2	2	2	10	20	16	36
37	6	6	6	6	6	6	6	5	24	23	47
38	6	0	4	2	0	0	0	0	12	0	12
39	5	8	8	8	0	0	0	3	29	3	32
40	2	1	5	2	0	0	3	5	10	8	18
41	2	3	5	0	1	0	0	0	10	1	11
42	2	1	3	2	1	0	1	1	8	3	11
43	0	0	0	0	5	3	1	3	0	12	12
44	5	5	6	3	0	0	1	1	19	2	21
45	1	1	1	1	1	1	1	1	4	4	8
46	0	10	0	10	10	0	10	10	20	30	50
47	7	7	6	5	5	0	1	2	25	8	33
48	3	3	0	0	2	0	0	2	6	4	10
49	0	0	0	0	0	0	0	0	0	0	0
50	4	0	4	0	0	0	0	7	8	7	15
51	10	10	10	10	10	5	5	10	40	30	70
52	7	0	5	5	5	5	5	5	17	20	37
53	3	3	1	1	1	0	0	0	8	1	9
54	3	3	2	2	0	2	1	1	10	4	14
55	0	0	0	0	0	0	0	0	0	0	0
56	2	0	2	2	1	0	0	0	6	1	7
57	8	8	8	8	8	8	8	8	32	32	64
58	7	7	7	7	6	6	6	5	28	23	51
59	2	2	2	1	2	2	2	5	7	11	18
60	0	0	0	0	0	1	1	2	0	4	4
61	4	6	5	6	4	2	2	3	21	11	32
62	2	2	0	0	0	0	0	0	4	0	4
63	8	8	8	10	6	6	1	1	34	14	48
64	5	8	5	7	6	3	3	2	25	14	39
65	5	10	7	7	7	5	7	7	29	26	55
66	4	5	5	5	7	8	8	8	19	31	50
67	2	0	2	1	1	1	1	2	5	5	10
68	3	3	2	2	0	0	0	0	10	0	10
69	3	3	3	3	0	3	3	3	12	9	21
70	4	6	5	1	0	0	0	4	16	4	20
71	4	3	2	2	3	3	2	2	11	10	21
72	5	6	7	4	10	5	7	10	22	32	54
73	5	0	2	0	0	1	0	0	7	1	8
74	5	3	5	5	3	5	3	5	18	16	34
75	2	2	4	4	2	2	2	2	12	8	20
76	2	2	2	2	2	2	2	2	8	8	16
77	3	5	1	3	3	0	0	0	12	3	15
78	0	0	0	0	0	0	0	0	0	0	0
79	6	7	1	1	2	2	1	1	15	6	21
80	3	3	3	3	0	0	0	0	12	0	12
81	9	9	7	7	2	2	1	2	32	7	39
82	7	7	0	6	7	8	5	6	20	26	46
83	7	8	7	5	5	5	2	3	27	15	42
84	1	1	2	3	0	0	0	0	7	0	7
85	0	0	0	0	0	0	0	0	0	0	0
86	2	3	1	4	2	1	1	4	10	8	18
87	1	1	1	1	3	2	0	1	4	6	10
88	5	0	10	0	0	0	5	0	15	5	20
89	8	8	10	5	3	5	5	7	31	20	51
90	3	3	3	3	0	0	0	0	12	0	12
91	5	5	5	0	5	5	0	0	15	10	25
92	0	0	2	2	3	4	5	2	4	14	18
93	1	1	2	1	1	0	0	0	5	1	6
94	6	6	5	0	0	0	0	0	17	0	17
95	5	6	3	4	1	2	1	1	18	5	23
96	7	6	8	6	3	4	4	5	27	16	43
97	5	5	4	2	5	7	1	1	16	14	30
98	8	10	2	1	0	2	0	0	21	2	23
99	3	3	2	2	0	0	0	0	10	0	10
100	0	0	0	0	0	0	0	0	0	0	0
101	0	0	1	0	1	1	0	1	1	3	4
102	1	1	1	1	1	1	1	1	4	4	8
103	5	5	5	5	5	5	5	9	20	24	44
104	6	8	3	0	0	1	1	1	17	3	20
105	4	5	0	0	0	0	0	2	9	2	11
106	3	3	1	0	0	0	0	0	7	0	7
107	1	1	1	1	0	0	0	1	4	1	5
108	5	0	10	10	10	10	10	10	25	40	65
109	7	5	8	2	1	1	0	2	22	4	26
110	5	5	0	0	0	0	0	0	10	0	10
111	2	8	0	1	0	1	0	0	11	1	12
112	7	7	5	5	5	3	3	3	24	14	38
113	3	3	5	0	0	0	0	0	11	0	11
114	8	5	0	0	0	0	5	6	13	11	24
115	1	1	3	2	0	0	1	1	7	2	9
116	3	4	6	1	0	0	0	0	14	0	14
117	10	10	0	3	0	9	0	0	23	9	32
118	10	10	10	10	10	5	5	5	40	25	65
119	2	4	1	1	2	1	1	1	8	5	13
120	0	0	0	0	0	0	0	0	0	0	0
121	1	0	2	0	0	0	0	0	3	0	3
122	1	1	2	1	0	1	1	1	5	3	8
123	4	7	1	1	3	3	1	1	13	8	21
124	5	3	1	0	0	3	0	0	9	3	12
125	1	0	3	3	1	0	0	1	7	2	9
126	1	5	1	1	0	0	0	0	8	0	8
127	10	10	5	10	8	8	9	9	35	34	69
128	2	5	2	0	5	2	0	0	9	7	16
129	4	4	2	3	0	0	0	0	13	0	13
130	2	1	2	3	1	1	1	0	8	3	11
131	0	0	0	0	0	0	0	0	0	0	0
132	3	3	2	2	2	2	0	0	10	4	14
133	3	5	1	1	0	0	0	2	10	2	12
134	0	0	0	0	0	0	0	5	0	5	5
135	0	0	0	0	0	0	0	0	0	0	0
136	0	0	0	0	0	0	0	0	0	0	0
137	1	1	1	1	0	1	0	0	4	1	5
138	9	10	7	9	8	7	8	8	35	31	66
139	3	3	4	4	4	4	3	3	14	14	28
140	7	7	5	5	3	4	2	2	24	11	35
141	10	10	10	7	3	6	3	3	37	15	52
142	2	2	0	0	0	0	0	0	4	0	4
143	4	1	5	0	2	2	1	1	10	6	16
144	5	0	10	0	1	0	2	10	15	13	28
145	5	4	4	4	3	4	3	3	17	13	30
146	9	9	5	5	8	6	4	3	28	21	49
147	5	5	5	5	2	2	1	1	20	6	26
148	5	5	5	5	5	5	5	5	20	20	40
149	2	2	3	2	6	4	3	6	9	19	28
150	5	5	10	5	8	8	8	8	25	32	57
151	3	3	2	2	0	0	0	0	10	0	10
152	5	3	4	3	3	3	3	5	15	14	29
153	3	3	3	3	3	3	0	0	12	6	18
154	2	0	8	0	8	7	7	3	10	25	35
155	7	7	7	7	2	1	0	0	28	3	31
156	3	3	4	3	3	3	3	3	13	12	25
157	5	5	7	7	3	3	3	3	24	12	36
158	0	0	0	0	0	0	0	0	0	0	0
159	6	7	1	2	0	1	0	5	16	6	22
160	0	2	2	2	0	0	0	0	6	0	6
161	5	5	3	5	4	3	3	2	18	12	30
162	4	4	4	5	4	4	5	4	17	17	34
163	5	6	5	5	2	3	2	3	21	10	31
164	0	0	0	0	0	0	1	2	0	3	3
165	2	2	1	0	0	0	0	2	5	2	7
166	0	0	0	0	0	0	0	2	0	2	2
167	0	0	0	1	0	0	0	0	1	0	1
168	0	0	0	0	0	0	0	0	0	0	0
169	0	0	0	0	0	0	0	1	0	1	1
170	5	8	8	8	5	3	3	3	29	14	43
171	1	0	0	0	0	0	0	0	1	0	1
172	5	3	5	5	2	2	2	2	18	8	26
173	5	5	5	5	3	3	3	5	20	14	34
174	0	0	0	0	0	0	0	0	0	0	0
175	0	3	3	0	0	0	0	0	6	0	6
176	0	0	0	0	0	0	0	0	0	0	0
177	6	6	6	6	6	6	6	6	24	24	48
178	2	0	2	0	2	1	0	0	4	3	7
									12	5	18
									20	14	33.75
									6	1	8
									12	5

## Sheet: DUREL
	DUREL	DUREL	DUREL	DUREL	DUREL	DUREL	DUREL	DUREL	DUREL
Book number	1	2	3	4	5	ORA	NORA	IR	total
1	3	1	4	4	4	3	1	12	16
2	5	4	3	3	4	5	4	10	19
3	2	1	3	2	3	2	1	8	11
4	2	1	3	3	4	2	1	10	13
5	1	1	3	5	2	1	1	10	12
6	3	5	5	3	5	3	5	13	21
7	2	3	4	3	4	2	3	11	16
8	4	2	4	3	4	4	2	11	17
9	3	1	2	2	2	3	1	6	10
10	2	1	3	3	2	2	1	8	11
11	3	1	1	3	2	3	1	6	10
12	1	4	4	3	3	1	4	10	15
13	1	1	5	4	4	1	1	13	15
14	2	1	1	1	2	2	1	4	7
15	3	1	3	3	3	3	1	9	13
16	1	1	1	1	1	1	1	3	5
17	2	5	3	2	2	2	5	7	14
18	1	1	3	1	1	1	1	5	7
19	2	1	2	2	2	2	1	6	9
20	3	2	3	4	4	3	2	11	16
21	1	1	1	1	1	1	1	3	5
22	3	5	4	4	4	3	5	12	20
23	2	4	3	3	3	2	4	9	15
24	6	3	4	5	5	6	3	14	23
25	3	5	3	4	3	3	5	10	18
26	3	2	4	4	4	3	2	12	17
27	3	1	2	2	1	3	1	5	9
28	3	1	3	2	2	3	1	7	11
29	2	1	2	1	2	2	1	5	8
30	3	1	2	2	2	3	1	6	10
31	2	1	2	2	2	2	1	6	9
32	1	2	4	2	2	1	2	8	11
33	3	5	4	4	4	3	5	12	20
34	3	5	4	4	5	3	5	13	21
35	3	3	2	3	3	3	3	8	14
36	3	1	2	3	3	3	1	8	12
37	5	5	1	4	4	5	5	9	19
38	2	5	4	4	4	2	5	12	19
39	4	4	4	4	4	4	4	12	20
40	4	5	4	4	4	4	5	12	21
41	1	1	1	2	2	1	1	5	7
42	6	6	5	5	5	6	6	15	27
43	2	5	4	2	4	2	5	10	17
44	3	1	1	1	5	3	1	7	11
45	2	1	1	1	1	2	1	3	6
46	3	3	1	3	3	3	3	7	13
47	3	1	1	2	3	3	1	6	10
48	3	2	4	3	4	3	2	11	16
49	3	2	3	3	3	3	2	9	14
50	2	4	5	4	4	2	4	13	19
51	3	5	4	4	4	3	5	12	20
52	3	1	4	4	3	3	1	11	15
53	3	2	3	3	4	3	2	10	15
54	2	1	1	1	1	2	1	3	6
55	5	5	5	5	5	5	5	15	25
56	2	1	3	5	4	2	1	12	15
57	6	6	5	5	5	6	6	15	27
58	5	5	5	5	5	5	5	15	25
59	3	1	2	2	2	3	1	6	10
60	1	1	2	2	3	1	1	7	9
61	2	1	3	2	2	2	1	7	10
62	2	2	2	2	4	2	2	8	12
63	1	1	1	1	1	1	1	3	5
64	5	6	5	5	5	5	6	15	26
65	2	1	3	3	3	2	1	9	12
66	3	1	3	3	2	3	1	8	12
67	3	4	2	2	2	3	4	6	13
68	4	5	5	5	4	4	5	14	23
69	2	1	3	3	3	2	1	9	12
70	3	1	2	2	2	3	1	6	10
71	5	5	5	5	5	5	5	15	25
72	4	3	5	4	4	4	3	13	20
73	3	1	2	2	2	3	1	6	10
74	3	2	3	3	4	3	2	10	15
75	2	1	1	1	1	2	1	3	6
76	2	1	3	3	3	2	1	9	12
77	4	4	5	4	4	4	4	13	21
78	6	4	5	5	5	6	4	15	25
79	2	1	1	1	1	2	1	3	6
80	5	5	5	5	3	5	5	13	23
81	1	1	2	1	2	1	1	5	7
82	1	1	3	2	3	1	1	8	10
83	3	1	3	4	3	3	1	10	14
84	1	1	1	1	1	1	1	3	5
85	3	1	4	3	5	3	1	12	16
86	1	1	1	1	1	1	1	3	5
87	3	1	2	4	4	3	1	10	14
88	5	4	1	1	5	5	4	7	16
89	3	1	3	2	2	3	1	7	11
90	3	5	5	5	5	3	5	15	23
91	2	1	5	5	5	2	1	15	18
92	1	1	1	1	1	1	1	3	5
93	1	1	1	1	1	1	1	3	5
94	2	1	4	1	1	2	1	6	9
95	2	1	4	3	3	2	1	10	13
96	3	2	4	3	3	3	2	10	15
97	2	1	1	1	1	2	1	3	6
98	4	2	4	4	4	4	2	12	18
99	2	1	1	1	1	2	1	3	6
100	3	1	4	4	4	3	1	12	16
101	1	1	1	1	1	1	1	3	5
102	4	5	4	4	4	4	5	12	21
103	4	1	3	3	3	4	1	9	14
104	1	1	2	1	1	1	1	4	6
105	1	1	1	1	1	1	1	3	5
106	5	5	4	4	4	5	5	12	22
107	4	1	5	5	4	4	1	14	19
108	5	5	5	5	5	5	5	15	25
109	1	3	2	1	1	1	3	4	8
110	2	1	2	2	2	2	1	6	9
111	3	1	1	3	4	3	1	8	12
112	1	1	2	2	2	1	1	6	8
113	3	2	3	3	3	3	2	9	14
114	5	5	5	3	5	5	5	13	23
115	4	2	1	4	4	4	2	9	15
116	3	2	4	4	4	3	2	12	17
117	3	1	3	3	3	3	1	9	13
118	5	5	4	4	4	5	5	12	22
119	3	4	5	3	3	3	4	11	18
120	3	1	1	1	2	3	1	4	8
121	3	2	4	4	5	3	2	13	18
122	2	1	1	1	2	2	1	4	7
123	3	1	4	5	5	3	1	14	18
124	2	1	3	3	3	2	1	9	12
125	2	1	3	3	1	2	1	7	10
126	5	5	4	4	4	5	5	12	22
127	5	6	4	4	4	5	6	12	23
128	5	3	3	3	3	5	3	9	17
129	3	5	5	4	4	3	5	13	21
130	2	1	3	2	2	2	1	7	10
131	1	1	2	2	2	1	1	6	8
132	5	5	4	4	5	5	5	13	23
133	3	1	3	4	3	3	1	10	14
134	1	1	1	1	1	1	1	3	5
135	4	3	5	4	2	4	3	11	18
136	2	1	2	2	1	2	1	5	8
137	5	5	3	4	4	5	5	11	21
138	4	3	5	5	5	4	3	15	22
139	3	4	5	4	4	3	4	13	20
140	3	1	2	2	2	3	1	6	10
141	3	4	5	5	5	3	4	15	22
142	3	3	2	3	5	3	3	10	16
143	3	1	4	4	4	3	1	12	16
144	3	1	4	4	4	3	1	12	16
145	5	2	4	4	4	5	2	12	19
146	3	2	5	4	5	3	2	14	19
147	2	1	3	1	4	2	1	8	11
148	1	1	2	2	1	1	1	5	7
149	2	2	4	3	4	2	2	11	15
150	2	2	4	5	5	2	2	14	18
151	5	5	5	5	5	5	5	15	25
152	3	2	3	3	4	3	2	10	15
153	1	1	1	1	1	1	1	3	5
154	5	4	5	5	4	5	4	14	23
155	3	3	4	1	5	3	3	10	16
156	1	1	2	2	1	1	1	5	7
157	3	1	3	3	2	3	1	8	12
158	1	1	1	1	1	1	1	3	5
159	3	2	5	4	4	3	2	13	18
160	2	1	1	1	1	2	1	3	6
161	1	1	1	1	1	1	1	3	5
162	4	1	1	5	1	4	1	7	12
163	5	1	5	5	5	5	1	15	21
164	3	1	3	3	3	3	1	9	13
165	1	1	2	1	4	1	1	7	9
166	1	1	1	1	1	1	1	3	5
167	3	1	3	2	3	3	1	8	12
168	4	2	4	4	4	4	2	12	18
169	2	1	1	2	1	2	1	4	7
170	4	5	5	5	5	4	5	15	24
171	2	1	2	2	3	2	1	7	10
172	1	4	1	1	1	1	4	3	8
173	3	5	4	3	3	3	5	10	18
174	4	3	5	5	5	4	3	15	22
175	2	1	5	5	5	2	1	15	18
176	3	2	3	1	5	3	2	9	14
177	4	3	1	1	1	4	3	3	10
178	5	5	5	5	5	5	5	15	25
						3	1	9	14
						3	4	12	19
						2	1	6	10
